# Supplementary material for: Synthesis of 3-Aryl-3-(Furan-2-yl)Propanoic Acid Derivatives, and Study of Their Antimicrobial Activity
Source: Molecules. 2022 Jul 19;27(14):4612. doi: 10.3390/molecules27144612 (PMC9325161; doi:10.3390/molecules27144612)
Supplement: Supplementary file 1 [file molecules-27-04612-s001.zip]

Archive with 1 entries (1 files):
- molecules-1821228-supplementary.pdf
